# Supplementary material for: Toward a Combination of Biomarkers for Molecular Characterization of Multiple Sclerosis
Source: Int J Mol Sci. 2022 Nov 13;23(22):14000. doi: 10.3390/ijms232214000 (PMC9695566; doi:10.3390/ijms232214000)
Supplement: Supplementary file 1 [file ijms-23-14000-s001.zip]

Archive with 1 entries (1 files):
- ijms-1933935-supplementary.pdf
